# Supplementary material for: Synthesis and Characterization of a New Norfloxacin/Resorcinol Cocrystal with Enhanced Solubility and Dissolution Profile
Source: Pharmaceutics. 2021 Dec 27;14(1):49. doi: 10.3390/pharmaceutics14010049 (PMC8778133; doi:10.3390/pharmaceutics14010049)
Supplement: Supplementary file 1 [file pharmaceutics-14-00049-s001.zip]

Archive with 1 entries (1 files):
- pharmaceutics-1494689-supplementary.pdf
